# Supplementary material for: Reliability of Whole-Exome Sequencing for Assessing Intratumor Genetic Heterogeneity
Source: Cell Rep. Author manuscript; Available in PMC 2018 Nov 28. (PMC6261536; doi:10.1016/j.celrep.2018.10.046)
Supplement: 2 [file NIHMS1512150-supplement-2.xlsx]

## Sheet: Table S1
Table S1. Quality metrics of WES and Ampliseq calls, Related to Fig. 1 and Fig. S1.
Library Type	Sample Name	Genome Size	Target Territory	Percent Selected Bases	Mean Target Coverage	Percent Selected Bases 2X	Percent Selected Bases 10X	Percent Selected Bases 20X	Percent Selected Bases 30X	Percent Selected Bases 40X	Percent Selected Bases 50X	Percent Selected Bases 100X
whole exome	case5_germline	3101804739	47035321	0.877411	137.604	0.983084	0.966823	0.941843	0.908102	0.866454	0.818858	0.561063
whole exome	case2_germline	3101804739	47035321	0.875382	80.2317	0.977067	0.932571	0.852598	0.759553	0.667136	0.582192	0.287122
whole exome	case4_germline	3101804739	47035321	0.86741	91.3965	0.98103	0.954981	0.906431	0.840084	0.763455	0.683512	0.35205
whole exome	case3_germline	3101804739	47035321	0.867804	89.8603	0.980899	0.953546	0.903049	0.834079	0.755115	0.673582	0.342435
whole exome	case7_germline	3101804739	47035321	0.868215	89.7756	0.981336	0.955014	0.905773	0.837992	0.759543	0.678083	0.343193
whole exome	case1_germline	3101804739	47035321	0.871342	90.5814	0.981051	0.954341	0.905442	0.838446	0.760858	0.680489	0.347717
whole exome	case4_biorep_C	3101804739	47035321	0.883483	209.861	0.983119	0.967339	0.949013	0.928773	0.905736	0.880094	0.727577
whole exome	case3_biorep_A	3101804739	47035321	0.88068	219.82	0.982949	0.966661	0.947743	0.926916	0.903545	0.877709	0.729614
whole exome	case3_biorep_B	3101804739	47035321	0.883321	208.963	0.982185	0.965666	0.945593	0.922562	0.896576	0.868186	0.708058
whole exome	case3_biorep_C_techrep_1	3101804739	47035321	0.88563	115.551	0.977902	0.946436	0.901093	0.847298	0.789032	0.729556	0.461422
whole exome	case7_biorep_A_techrep_1	3101804739	47035321	0.885113	92.3462	0.976321	0.939326	0.884507	0.81887	0.748277	0.676678	0.368682
whole exome	case7_biorep_B	3101804739	47035321	0.886398	113.232	0.978471	0.948629	0.906837	0.856654	0.800787	0.742577	0.469182
whole exome	case7_biorep_C	3101804739	47035321	0.887008	115.806	0.978975	0.950066	0.908787	0.859039	0.803922	0.74696	0.479446
whole exome	case1_biorep_A_techrep_1	3101804739	47035321	0.882507	208.177	0.98287	0.96671	0.947835	0.926704	0.902787	0.876153	0.720678
whole exome	case1_biorep_B	3101804739	47035321	0.882051	181.883	0.982073	0.963598	0.940731	0.91494	0.885308	0.852619	0.672082
whole exome	case1_biorep_C	3101804739	47035321	0.882034	217.899	0.98263	0.966674	0.948832	0.92933	0.907616	0.883363	0.739911
whole exome	case2_biorep_A	3101804739	47035321	0.87771	166.1	0.982192	0.962685	0.938368	0.909983	0.877623	0.84157	0.643831
whole exome	case2_biorep_B_techrep_1	3101804739	47035321	0.879301	177.87	0.983413	0.96585	0.94492	0.920923	0.893017	0.861826	0.682409
whole exome	case4_biorep_A	3101804739	47035321	0.881192	209.545	0.983776	0.967858	0.949745	0.92976	0.907042	0.881544	0.729709
whole exome	case2_biorep_C	3101804739	47035321	0.880386	164.987	0.982211	0.962668	0.938153	0.909775	0.877336	0.841409	0.644202
whole exome	case5_biorep_A	3101804739	47035321	0.874818	173.402	0.982229	0.963834	0.940688	0.913205	0.881359	0.845539	0.642949
whole exome	case5_biorep_B_techrep_1	3101804739	47035321	0.873681	163.714	0.981933	0.960632	0.932854	0.899686	0.861583	0.819963	0.602289
whole exome	case4_biorep_B_techrep_1	3101804739	47035321	0.873525	211.415	0.983033	0.957882	0.929542	0.905292	0.881702	0.857293	0.71839
whole exome	case4_techrep_2	3101804739	47035321	0.872647	207.23	0.984058	0.959778	0.930133	0.904803	0.880041	0.854254	0.708083
whole exome	case3_techrep_2	3101804739	47035321	0.88213	165.612	0.980754	0.958051	0.928637	0.894402	0.85638	0.815796	0.611669
whole exome	case7_techrep_2	3101804739	47035321	0.882595	192.868	0.982426	0.96436	0.942979	0.918822	0.891485	0.861244	0.692145
whole exome	case1_techrep_2	3101804739	47035321	0.883404	189.265	0.982586	`	0.942865	0.918012	0.889524	0.858228	0.683826
whole exome	case2_techrep_2	3101804739	47035321	0.877937	159.16	0.98265	0.963785	0.940953	0.91448	0.883525	0.848644	0.646873
whole exome	case5_techrep_2	3101804739	47035321	0.876679	193.172	0.982186	0.96362	0.941222	0.915233	0.885655	0.852766	0.668851
whole exome	case5_biorep_C	3101804739	47035321	0.821913	70.2218	0.969022	0.909575	0.818826	0.717954	0.617904	0.525328	0.212751
amplicon	case5_techrep_germline	3101804739	314502	0.876907	770.804	0.985765	0.976989	0.972887	0.9696	0.968019	0.966633	0.952445
amplicon	case2_techrep_germline	3101804739	314502	0.874583	481.802	0.982909	0.977603	0.971361	0.967189	0.963011	0.958868	0.935482
amplicon	case4_techrep_germline	3101804739	314502	0.878396	678.381	0.981895	0.972007	0.968235	0.963663	0.959247	0.957056	0.942439
amplicon	case3_techrep_germline	3101804739	314502	0.876668	940.091	0.988591	0.979914	0.973285	0.968223	0.966684	0.963463	0.943972
amplicon	case6_techrep_germline	3101804739	314502	0.863618	674.128	0.983173	0.975183	0.970477	0.964674	0.961037	0.955444	0.939724
amplicon	case1_techrep_germline	3101804739	314502	0.877146	521.857	0.983917	0.974379	0.969523	0.966	0.96124	0.95662	0.932655
amplicon	case4_techrep_1	3101804739	314502	0.864953	3101.67	0.990302	0.983542	0.978757	0.976604	0.973069	0.971189	0.96676
amplicon	case3_techrep_1	3101804739	314502	0.878362	566.125	0.986592	0.977412	0.969914	0.966321	0.963174	0.958534	0.939091
amplicon	case6_techrep_1	3101804739	314502	0.86956	600.799	0.985628	0.975498	0.968274	0.965406	0.962191	0.957234	0.939053
amplicon	case1_techrep_1	3101804739	314502	0.877095	1103.26	0.986537	0.978941	0.97469	0.972394	0.970538	0.967584	0.956369
amplicon	case2_techrep_1	3101804739	314502	0.880973	481.541	0.983952	0.975619	0.968757	0.9651	0.961593	0.957635	0.929056
amplicon	case5_techrep_1	3101804739	314502	0.871549	683.745	0.985647	0.975997	0.972013	0.969498	0.966404	0.961549	0.9487
amplicon	case4_techrep_2	3101804739	314502	0.867282	1557.15	0.987291	0.978375	0.974375	0.970677	0.969056	0.967895	0.959883
amplicon	case3_techrep_2	3101804739	314502	0.877965	459.55	0.985221	0.975142	0.970573	0.966538	0.962169	0.957422	0.934178
amplicon	case6_techrep_2	3101804739	314502	0.874648	602.357	0.984445	0.9742	0.969139	0.964856	0.96091	0.958124	0.937253
amplicon	case1_techrep_2	3101804739	314502	0.878927	482.908	0.980016	0.97186	0.967615	0.961864	0.954744	0.946239	0.921911
amplicon	case2_techrep_2	3101804739	314502	0.878655	543.984	0.983291	0.975453	0.969507	0.964817	0.961466	0.957542	0.93519
amplicon	case5_techrep_2	3101804739	314502	0.873453	520.162	0.982712	0.974331	0.969008	0.963673	0.961056	0.956048	0.931069
amplicon	case5_biorep_germline	3101804739	582670	0.883766	1518.77	0.988228	0.979937	0.974819	0.972207	0.970198	0.968742	0.962732
amplicon	case2_biorep_germline	3101804739	582670	0.885071	605.16	0.986696	0.975568	0.970791	0.966061	0.963159	0.959656	0.941051
amplicon	case4_biorep_germline	3101804739	582670	0.890787	603.688	0.980691	0.969765	0.964661	0.960394	0.954551	0.947832	0.914952
amplicon	case5_biorep_germline	3101804739	582670	0.882155	461.489	0.980567	0.969413	0.959135	0.94996	0.938825	0.925043	0.833994
amplicon	case6_biorep_germline	3101804739	582670	0.886467	671.092	0.982996	0.971038	0.966168	0.962878	0.959159	0.95498	0.927932
amplicon	case1_biorep_germline	3101804739	582670	0.896384	685.627	0.983289	0.973579	0.967345	0.963369	0.959353	0.955762	0.928467
amplicon	case4_biorep_A	3101804739	582670	0.89124	684.258	0.983097	0.971701	0.96666	0.964	0.960276	0.957283	0.93358
amplicon	case4_biorep_B	3101804739	582670	0.882449	862.779	0.986467	0.974251	0.96741	0.963358	0.958537	0.953541	0.916635
amplicon	case4_biorep_C	3101804739	582670	0.886554	598.482	0.982604	0.971404	0.966132	0.962934	0.958295	0.952948	0.920089
amplicon	case5_biorep_A	3101804739	582670	0.886075	662.306	0.98464	0.973752	0.968356	0.964337	0.959531	0.955929	0.9274
amplicon	case5_biorep_B	3101804739	582670	0.894372	593.705	0.983409	0.973263	0.96851	0.964635	0.960458	0.956051	0.921956
amplicon	case5_biorep_C	3101804739	582670	0.896553	518.955	0.983497	0.970664	0.963442	0.956152	0.948758	0.93998	0.891966
amplicon	case6_biorep_A	3101804739	582670	0.89095	564.253	0.97883	0.969283	0.964285	0.961005	0.956627	0.950528	0.916541
amplicon	case6_biorep_B	3101804739	582670	0.882784	501.002	0.980411	0.967292	0.962941	0.957801	0.952846	0.945192	0.90554
amplicon	case6_biorep_C	3101804739	582670	0.883051	785.616	0.98355	0.972109	0.965629	0.962112	0.959509	0.95661	0.936026
amplicon	case1_biorep_A	3101804739	582670	0.884627	437.076	0.982829	0.971667	0.961584	0.952241	0.943268	0.933355	0.858809
amplicon	case1_biorep_B	3101804739	582670	0.885427	745.067	0.984518	0.974507	0.969617	0.966808	0.964002	0.959958	0.935221
amplicon	case1_biorep_C	3101804739	582670	0.893178	814.393	0.983591	0.974577	0.970302	0.967627	0.965981	0.962598	0.943754
amplicon	case2_biorep_A	3101804739	582670	0.894633	1174.94	0.987305	0.978779	0.974169	0.971778	0.968466	0.965445	0.954067
amplicon	case2_biorep_B	3101804739	582670	0.889447	528.28	0.98639	0.975137	0.968679	0.965969	0.961139	0.957784	0.929993
amplicon	case2_biorep_C	3101804739	582670	0.885184	554.573	0.986404	0.974073	0.969108	0.964724	0.960151	0.95656	0.93403
amplicon	case5_biorep_A	3101804739	582670	0.875153	1124.94	0.987272	0.976827	0.971107	0.968617	0.96577	0.963039	0.951636
amplicon	case5_biorep_B	3101804739	582670	0.882515	442.051	0.981691	0.968958	0.963954	0.95925	0.953617	0.949011	0.911164
amplicon	case5_biorep_C	3101804739	582670	0.783079	509.696	0.986052	0.969842	0.964987	0.960621	0.956892	0.952131	0.918113
amplicon	case1_biorep_germline_2	3101804739	10425	0.747274	5279.6	0.999904	0.995492	0.99223	0.98964	0.988777	0.985899	0.971799
amplicon	case1_biorep_A_2	3101804739	10425	0.781432	4566.98	0.988873	0.988777	0.98283	0.969688	0.968825	0.968345	0.962014
amplicon	case1_biorep_B_2	3101804739	10425	0.809096	1974.08	0.988777	0.988777	0.973046	0.965468	0.965084	0.960671	0.954436
amplicon	case1_biorep_C_2	3101804739	10425	0.810467	3428.62	0.988777	0.988681	0.98024	0.968921	0.962014	0.960959	0.958849
