# Supplementary material for: Reliability of Whole-Exome Sequencing for Assessing Intratumor Genetic Heterogeneity
Source: Cell Rep. Author manuscript; Available in PMC 2018 Nov 28. (PMC6261536; doi:10.1016/j.celrep.2018.10.046)
Supplement: 3 [file NIHMS1512150-supplement-3.xlsx]

## Sheet: Table S2
Table S2. Categories of Ampliseq Calls and Their Comparisons Between Technical or Biological Replicates, Related to Fig. 1a and Fig. S1a.
		Technical replicate 1
		low depth	germline-like	absent	somatic
Technical replicate 2	low depth	low depth	low depth	low depth	low depth
	germline-like	low depth	germline-like	germline-like	discordant
	absent	low depth	germline-like	absent	discordant
	somatic	low depth	discordant	discordant	concordant
Biological replicate			Classification
1	2	3
low depth	*	*	low depth
*	low depth	*
*	*	low depth
germline-like	germline-like/absent	germline-like/absent	germline-like
germline-like/absent	germline-like	germline-like/absent
germline-like/absent	germline-like/absent	germline-like
absent	absent	absent	absent
somatic	germline-like/absent	absent/germline-like/somatic	heterogeneous
somatic	absent/germline-like/somatic	germline-like/absent
absent/germline-like/somatic	somatic	germline-like/absent
germline-like/absent	somatic	absent/germline-like/somatic
germline-like/absent	absent/germline-like/somatic	somatic
absent/germline-like/somatic	germline-like absent	somatic
somatic	somatic	somatic	homogeneous
							`
Categories of Ampliseq Calls (highlighted in orange) defined as below:
low depth: Mutations sequenced with total coverage < 50x
germline-like: Mutation with the VAF in the tumor was <5 times than that of the VAF in the normal
absent: Mutations present at VAF < 1%
somatic: The remaining mutations
* = any of "low depth, germline, absent or somatic"
The comparisons of the calls between two technical replicates or three biological replicates are highlighted in blue
